# Supplementary material for: ATF3 triggers M2 macrophage polarization to protect against pulp inflammation through WNT4 regulation: ATF3 triggers M2 macrophage polarization
Source: Acta Biochim Biophys Sin (Shanghai). 2025 Jan 10;57(10):1709–17. doi: 10.3724/abbs.2025005 (PMC12616713; doi:10.3724/abbs.2025005)
Supplement: 24747Supplementary_Table_1 [file 24747Supplementary_Table_1.xlsx]

## Sheet: Reagent Consumables
Supplementary Table S1. Reagent Consumables used in the present study
Product	Source	No. of Catalogue
Cell culture
RAW264.7	ATCC	TIB-71
293T	ATCC	CRL-3216
DMEM medium	Gibco; Thermo Fisher Scientific,USA
Dulbecco's modified Eagle's medium	Gibco; Thermo Fisher Scientific,USA
foetal bovine serum	Gibco; Thermo Fisher Scientific,USA
streptomycin	Gibco; Thermo Fisher Scientific,USA
penicillin	Gibco; Thermo Fisher Scientific,USA
qRT-‑PCR
TRIzol® Reagent	Invitrogen; Thermo Fisher Scientific,USA
PrimeScript RT-PCR Kit	Takara Bio
StepOnePlus system	Thermo Fisher Scientific,USA
Western blot
iBright CL750 Imaging System	Thermo Fisher Scientific,USA
SuperSignal Chemiluminescent Substrate	Thermo Fisher Scientific,USA
RIPA lysis and extraction buffer	Thermo Fisher Scientific,USA	89901
BCA Protein Quantification	Thermo Fisher Scientific,USA	A55864
Transfection
Lipofectamine 3000	Invitrogen, Carlsbad, CA, USA	L3000075
GV538	GenScript,China
PsPaX2	Invitrogen, Carlsbad, CA, USA	11668019
pMD2.G	Invitrogen, Carlsbad, CA, USA
pLentiGuide-puro	GenScript,China
AAV	GenScript,China
flow cytometry
flow cytometry	BD, USA
Annexin V-FITC/PI Apoptosis Detection Kit	Yeasen,China	40302ES60
Luciferase assay
GloMax 20/20 chemiluminescence detector	Promega, Madison, USA
Dual luciferase reporter gene test kit	Promega, Madison, USA
WNT4T promoter	Shanghai GeneChem Co.
Immunohistochemistry
ImageJ	Thermo Fisher Scientific,USA
Olympus Optical microscope	Olympus Optical Co,Japan
Hematoxylin–Eosin staining
Hematoxylin staining solution	Beijing Zhong Shan -Golden Bridge Biological Technology ,China
Eosin Y	sigma,USA
Construction of a mouse model of pulpitis
Operating microscope	zumax,China
Microsurgical Instruments	JINZHONG, China
ALP staining
Alkaline phosphatase staining kit (red)	Abcam, UK	ab242286
ARS staining
Alizarin Red S	sigma,USA	A553
Statistical analysis
SPSS 17.0 software	Chicago, IL, USA
GraphPad Prism 7	La Jolla, CA, USA
