# Supplementary material for: ATF3 triggers M2 macrophage polarization to protect against pulp inflammation through WNT4 regulation: ATF3 triggers M2 macrophage polarization
Source: Acta Biochim Biophys Sin (Shanghai). 2025 Jan 10;57(10):1709–17. doi: 10.3724/abbs.2025005 (PMC12616713; doi:10.3724/abbs.2025005)
Supplement: 24747Supplementary_Table_3 [file 24747Supplementary_Table_3.xlsx]

## Sheet: Sheet1
Supplementary Table S3. Sequences of primers and shRNAs used in the present research
Gene	Sequence (5’-3’)	Application
h-TNF-α	F:GCCTCCCTCTCATCAGTTCTA	qRT-PCR
	R:GGCAGCCTTGTCCCTTG
m-TNF-α	F:GCCACCACGCTCTTCTGTC	qRT-PCR
	R:GCTACGGGCTTGTCACTCG
h-IL-1β	F:CCAGGGACAGGATATGGAGCA	qRT-PCR
	R:TTCAACACGCAGGACAGGTACAG
m-IL-1β	F:GCAGCTATGGCAACTGTT	qRT-PCR
	R:GAGCCTGTAGTGCAGTTGTC
h-ATF3	F:TAGCCCCTGAAGAAGATGAAAG	qRT-PCR
	R:CTTCTTCTTGTTTCGGCACTTT
m-ATF3	F:TTGTCAAGGAAGAGCTGAGATT	qRT-PCR
	R:GCACTCTGTCTTCTCCTTTTTC
m-CD86	F:TCAATGGGACTGCATATCTGCC	qRT-PCR
	R:GCCAAAATACTACCAGCTCACT
m-iNOS	F:ATGTCCGAAGCAAACATCAC	qRT-PCR
	R:TAATGTCCAGGAAGTAGGTG
m-CD206	F:TCAATGCCACTGCCATGCCTAC	qRT-PCR
	R:AGCTTGCCGTGCGTCTTGC
m-Arg-1	F:TGTCCCTAATGACAGCTCCTT	qRT-PCR
	R:GCATCCACCCAAATGACACAT
m-WNT4	F:GGCCATCTTGACACACATGCG	qRT-PCR
	R:ACGCCAGCACGTCTTTACCTC
h-U6	F:CAGCACATATACTAAAATTGGAACG	qRT-PCR
	R:ACGAATTTGCGTGTCATCC
m-U6	F:CAGCACATATACTAAAATTGGAACG	qRT-PCR
	R:ACGAATTTGCGTGTCATCC
h-DAPDH	F:CCATGGAGAAGGCTGGGG	qRT-PCR
	R:CAAAGTTGTCATGGATGACC
m-DAPDH	F:AGCCCAAGATGCCCTTCAGT	qRT-PCR
	R:CCGTGTTCCTACCCCCAATG
sh-WNT4(mouse)	CAGATGTGCAAACGGAACCTT	shRNA
sh-NC	CAAGAACATCCGGTTACATTT	shRNA
WNT4	F:CGCCCGCCTCCGCCGCCAC	CHIP-PCR
	R:CGCAGGGACCGCAGGCACGAA
