# Supplementary material for: ATF3 triggers M2 macrophage polarization to protect against pulp inflammation through WNT4 regulation: ATF3 triggers M2 macrophage polarization
Source: Acta Biochim Biophys Sin (Shanghai). 2025 Jan 10;57(10):1709–17. doi: 10.3724/abbs.2025005 (PMC12616713; doi:10.3724/abbs.2025005)
Supplement: 24747Supplementary_Table_2 [file 24747Supplementary_Table_2.xlsx]

## Sheet: antibody
Supplementary Table S2. Antibodies used in the present study
Product	Source	No. of Catalogue
Western blot:
Primary antibody:
CD86	Abcam, UK	ab220188
ATF3	Abcam, UK	ab254268
CD206	Abcam, UK	ab64693
WNT4	Abcam, UK	ab277798
OPG	Abcam, UK	ab183910
OPN	Abcam, UK	ab75285
OCN	Abcam, UK	ab93876
Runx2	Abcam, UK	ab236639
β-actin	Abcam, UK	ab7817
Secondary antibody
Goat Anti-Rabbit IgG H&L	Abcam, UK	ab6702
Goat Anti-Mouse IgG H&L (HRP)	Abcam, UK	ab6789
Rabbit Anti-Human IgG H&L (HRP)	Abcam, UK	ab6759
CHIP
Antibody
ATF3	Abcam, UK	ab254268
IgG	Abcam, UK	ab172730
IHC
Primary antibody:
TNF-α	Abcam, UK	ab307164
IL-1β	Abcam, UK	ab283818
ATF3	Abcam, UK	ab254268
CD86	Abcam, UK	ab220188
CD206	Abcam, UK	ab64693
Secondary antibody
Goat Anti-Mouse IgG H&L (HRP)	Abcam, UK	ab6789
Rabbit Anti-Human IgG H&L (HRP)	Abcam, UK	ab6759
